# Supplementary material for: Whole genome sequencing reveals genomic heterogeneity and antibiotic purification in Mycobacterium tuberculosis isolates
Source: BMC Genomics. 2015 Oct 24;16:857. doi: 10.1186/s12864-015-2067-2 (PMC4619333; doi:10.1186/s12864-015-2067-2)
Supplement: Additional file 1: — Unique variants identified in the single colony comparison analysis. (XLSX 45 kb) [file 12864_2015_2067_MOESM1_ESM.xlsx]

## Sheet: R160
Position	Reference base	Base for Colony 1	Base for Colony 2	Variant coverage	Total coverage at position	Variant Frequency (%)	Gene name	Codon change	Gene product	Function	Functional category
628472	C	T	C	98	126	77.7778	Rv0537c	no change	Probable integral membrane protein	Unknown	cell wall and cell processes
1093238	A	C	A	89	168	52.9762			INTERGENIC
1373966	C	T	C	96	155	61.9355	Rv1230c	V78I	Possible membrane protein	Unknown	cell wall and cell processes
693791	C	C	T	61	209	29.1866	Rv0594	no change	Mce-family protein Mce2F	Unknown, but thought involved in host cell invasion.	virulence, detoxification, adaptation
1292550	C	C	G	38	155	24.5161	Rv1162	P496A	Probable respiratory nitrate reductase (beta chain) NarH	Nitrate reduction [catalytic activity: nitrite + acceptor = nitrate + reduced acceptor].	intermediary metabolism and respiration
1929489	C	C	A	152	154	98.7013	Rv1703c	W78L	Probable catechol-O-methyltransferase	Catalyzes the O-methylation [catalytic activity: S-adenosyl-L-methionine + catechol = S-adenosyl-L-homocysteine + guaiacol]	intermediary metabolism and respiration
3597012	G	G	A	129	134	96.2687	Rv3220c	P175S	Probable two component sensor kinase	Sensor part of a two component regulatory system.	regulatory proteins
3010354	TG	T	TG	102	142	71.831	Rv2692		TRK system potassium uptake protein CeoC	Part of a potassium transport system.	cell wall and cell processes
612892	C	CGGT	C	95	138	68.8406	Rv0521		Possible methyltransferase/methylase (fragment)	Could cause methylation	intermediary metabolism and respiration
3452173	CGCCAT	CGCCAT	C	84	145	57.931	Rv3086		Probable zinc-type alcohol dehydrogenase AdhD (aldehyde reductase)	Function unknown; generates an aldehyde (or perhaps a ketone) from an alcohol.	intermediary metabolism and respiration
913075	A	A	ATCGC	193	200	96.5	Rv0820		Probable phosphate-transport ATP-binding protein ABC transporter PhoT	Involved in active transport of inorganic phosphate across the membrane (import); responsible for energy coupling to the transport system. This is one of the proteins required for binding-protein-mediated phosphate transport.	cell wall and cell processes

## Sheet: R376
Position	Reference base	Base for Colony 1	Base for Colony 2	Base for Colony 3	Variant coverage	Total coverage at position	Variant Frequency (%)	Gene name	Codon change	Gene product	Function	Functional category
342146	A	C	A	A	54	205	26.3415	Rv0282	E6A		ESX conserved component EccA3. ESX-3 type VII secretion system protein.	Function unknown	cell wall and cell processes
1081534	C	T	C	C	48	104	46.1538	Rv0970	no change		Probable conserved integral membrane protein	Unknown	cell wall and cell processes
1772443	G	A	G	G	41	116	35.3448	Rv1565c	H463Y		Conserved hypothetical membrane protein	Unknown	cell wall and cell processes
1960782	T	C	T		85	245	34.6939	MTB000077	V39A		Putative small regulatory RNA	Unknown	stable RNAs
1477419	G	G	A	G	72	198	36.3636	Rv1316c	no change		Methylated-DNA--protein-cysteine methyltransferase Ogt (6-O-methylguanine-DNA methyltransferase) (O-6-methylguanine-DNA-alkyltransferase)
2713995	G	G	A	G	57	135	42.2222	INTERGENIC
3380795	C	C	T	T	179	180	99.4444	Rv3022A	E67K		PE family protein PE29	Function unknown	PE/PPE
3447532	A	A	C	C	144	146	98.6301	Rv3082c	L299V		Virulence-regulating transcriptional regulator VirS (AraC/XylS family)	May have a role in the regulation of proteins necessary for virulence.	virulence, detoxification, adaptation
4217313	G	G	A	G	48	147	32.6531	Rv3772	no change		Probable histidinol-phosphate aminotransferase HisC2 (imidazole acetol-phosphate transaminase) (imidazolylacetolphosphate aminotransferase)	Involved in histidine biosynthetic pathway (at the eighth step) [catalytic activity: L-histidinol-phosphate + 2-oxoglutarate = 3-(imidazol-4-YL)-2-oxopropyl phosphate + glutamate].	intermediary metabolism and respiration
4368333	T	T	C	T	50	136	36.7647	Rv3885c	no change		ESX conserved component EccE2. ESX-2 type VII secretion system protein. Possible membrane protein.	Unknown	cell wall and cell processes
333214	A	A	A	C	100	122	81.9672	Rv0277A	N68K		Possible antitoxin VapB25	Unknown	virulence, detoxification, adaptation
707098	G	G	G	A	82	93	88.172	Rv0613c	no change		Unknown protein	Unknown	conserved hypotheticals
2900559	G	G	G	C	85	135	62.963	Rv2576c			Possible conserved membrane protein	Unknown	cell wall and cell processes
1306972	G	G	C	G	40	177	22.5989	Rv1175c	R419G		Probable NADPH dependent 2,4-dienoyl-CoA reductase FadH (2,4-dienoyl coenzyme A reductase) (4-enoyl-CoA reductase)	Unknown	lipid metabolism
2141772	C	C	G	C	36	95	37.8947	Rv1894c	G33A		Conserved hypothetical protein		conserved hypotheticals
1774351	G	G	GGC	G	66	162	40.7407	Rv1566c			Possible Inv protein	Unknown	virulence, detoxification, adaptation
3636924	AC	AC	AC	A	80	98	81.6327	Rv3256c			Conserved protein	Function unknown	conserved hypothetical

## Sheet: R458
Position	Reference base	Base for Colony 1	Base for Colony 2	Base for Colony 3	Variant coverage	Total coverage at position	Variant Frequency (%)	Gene name	Codon change	Gene product	Function	Functional category
1065121	G	A	G	G	127	127	100	INTERGENIC
1713059	A	A	T	T	157	222	70.7207	Rv1521	Q253L	Probable fatty-acid-AMP ligase FadD25 (fatty-acid-AMP synthetase) (fatty-acid-AMP synthase)	Function unknown, but involvement in lipid degradation.	lipid metabolism
2151149	G	G	T	T	119	181	65.7459	Rv1904	A66S	Conserved hypothetical protein	Unknown	conserved hypotheticals
3701261	C	C	A	A	123	165	74.5455	Rv3313c	no change	Probable adenosine deaminase Add (adenosine aminohydrolase)	Catalyzes hydrolytic deamination of adenosine and generates inosine [catalytic activity: adenosine + H(2)O = inosine + NH(3) (also may act on deoxyadenosine)].	intermediary metabolism and respiration
4261003	C	C	G	C	27	152	17.7632	Rv3800c	M48I	Polyketide synthase Pks13	Involved in the final steps of mycolic acid biosynthesis. Catalyses the condensation of two fatty acyl chains.	lipid metabolism
1021514	C	T	T	C	119	123	96.748	Rv0916c	A44T	PE family protein PE7	Unknown	PE/PPE
4323761	T	T	T	G	41	165	24.8485	Rv3849	L88W	ESX-1 transcriptional regulatory protein EspR	Involved in transcriptional mechanism. Regulates transcription of genes required for ESX-1 system.	regulatory proteins
4323810	GC	G	GC	GC	115	125	92	Rv3849		ESX-1 transcriptional regulatory protein EspR	Involved in transcriptional mechanism. Regulates transcription of genes required for ESX-1 system.	regulatory proteins
4323564	GC	GC	G	GC	120	191	62.8272	Rv3849		ESX-1 transcriptional regulatory protein EspR	Involved in transcriptional mechanism. Regulates transcription of genes required for ESX-1 system.	regulatory proteins
3472737	CT	CT	CT	C	41	161	25.4658	Rv3104c		Possible conserved transmembrane protein	Unknown	cell wall and cell processes

## Sheet: R641
Position	Reference base	Base for Colony 1	Base for Colony 2	Base for Colony 3	Variant coverage	Total coverage at position	Variant Frequency (%)	Gene name	Codon change	Gene product	Function	Functional category
32767	T	C	T	C	116	126	92.0635	Rv0029	no change	Conserved hypothetical protein	Function unknown	conserved hypotheticals
527701	C	G	C	C	99	125	79.2	Rv0439c	G205A	Probable dehydrogenase/reductase	Function unknown; possibly involved in cellular metabolism.	intermediary metabolism and respiration
1398981	G	T	G	G	97	104	93.2692	Rv1251c	A87E	Conserved hypothetical protein	Function unknown	conserved hypotheticals
2177764	C	T	C	T	149	162	91.9753	Rv1925	no change	Probable acyl-CoA ligase FadD31 (acyl-CoA synthetase) (acyl-CoA synthase)	Function unknown, but involvement in lipid degradation.	lipid metabolism
2566858	A	C	A	A	113	138	81.8841	Rv2295	E29D	Conserved hypothetical protein
2566859	G	C	G	G	113	136	83.0882	Rv2295	E30Q	Conserved hypothetical protein
4248485	A	C	A	A	128	148	86.4865	Rv3795	R658S	Integral membrane indolylacetylinositol arabinosyltransferase EmbB (arabinosylindolylacetylinositol synthase)	Involved in the biosynthesis of the mycobacterial cell wall arabinan and resistance to ethambutol (EMB; dextro-2,2'-(ethylenediimino)-DI-1-butanol). Polymerizes arabinose into the arabinan of arabiogalactan [catalytic activity: UDP-L-arabinose + indol-3-ylacetyl-myo-inositol = UDP + indol-3-ylacetyl-myo-inositol L-arabinoside].	cell wall and cell processes
2324170	G	G	T	G	52	104	50	Rv2066	M332I	Probable bifunctional protein, CobI-COBJ fusion protein: S-adenosyl-L-methionine-precorrin-2 methyl transferase + precorrin-3 methylase	Involved in cobalamin biosynthesis.	intermediary metabolism and respiration
1492483	T	T	T	G	26	53	49.0566	Rv1327c	E648A	Probable glucanase GlgE	Function unknown; probably involved in polysaccharides degradation.	intermediary metabolism and respiration
2901552	A	A	A	G	33	61	54.0984	Rv2577	N212S	Conserved protein	Unknown	conserved hypotheticals
1962168	C	C	T	C	44	97	45.3608	Intergenic
2655550	A	AT	A	A	118	127	92.9134	Rv2375		Conserved hypothetical protein	Function unknown	conserved hypotheticals
3677337	TA	T	TA	TA	91	126	72.2222	Rv3296		Probable ATP-dependent helicase Lhr (large helicase-related protein)	Has both ATPase and helicase activities.	information pathways
3806692	AC	AC	A	AC	57	113	50.4425	Rv3391		Possible multi-functional enzyme with acyl-CoA-reductase activity AcrA1	Function unknown; involved in cellular metabolism	lipid metabolism

## Sheet: R965
Position	Reference base	Base for Colony 1	Base for Colony 2	Variant coverage	Total coverage at position	Variant Frequency (%)	Gene name	Codon change	Gene product	Function	Functional category
1960782	T	C	T	42	169	24.8521	MTB000077	V39A	Putative small regulatory RNA	unknown	stable RNAs
2741697	C	A	C	142	145	97.931	Rv2443	S330STOP	Probable C4-dicarboxylate-transport transmembrane protein DctA	Involved in the transport of dicarboxylates such as succinate, fumarate, and malate from the periplasm across the inner membrane. Responsible for the translocation of the substrate across the membrane.	cell wall and cell processes
2589630	G	G	A	127	127	100	Rv2316	V265M	Probable sugar-transport integral membrane protein ABC transporter UspA	Thought to be involved in active transport of sugar across the membrane (import). Responsible for the translocation of the substrate across the membrane.	cell wall and cell processes
708142	GCC	G	GCC	93	98	94.898	Rv0613c		Unknown protein	Unknown	conserved hypotheticals
2110232	A	AG	A	75	84	89.2857	Rv1862		Probable alcohol dehydrogenase AdhA	Catalyzes the reversible oxidation of ethanol to acetaldehyde with the concomitant reduction of NAD	intermediary metabolism and respiration
4294211	TCCGGCCGCAA	T	TCCGGCCGCAA	106	146	72.6027	Rv3825c		Polyketide synthase Pks2	Function unknown; supposedly involved in lipid metabolism.	lipid metabolism

## Sheet: R721
Position	Reference base	Base for Colony 1	Base for Colony 2	Variant coverage	Total coverage at position	Variant Frequency (%)	Gene name	Codon change	Gene product	Function	Functional category
2713524	G	A	G	39	137	28.4672	Rv2415c	no change	Conserved hypothetical protein	Function unknown	conserved hypotheticals
1669496	G	G	A	34	120	28.3333	Rv1479	G72R	Probable transcriptional regulatory protein MoxR1	Involved in transcriptional mechanism	regulatory proteins
2181903	C	C	T	52	128	40.625	Rv1929c	S2T	Conserved hypothetical protein	Function unknown	conserved hypotheticals
4146564	C	C	A	37	126	29.3651	Rv3703c	A110S	Conserved hypothetical protein	Function unknown	conserved hypotheticals
4227132	C	C	T	30	106	28.3019	Rv3780	no change	Conserved hypothetical protein	Function unknown	conserved hypotheticals
581317	G	G	GGC	44	138	31.8841	Rv0491		Two component sensory transduction protein RegX3 (transcriptional regulatory protein) (probably LuxR-family)	Transcriptional regulatory protein part of the two component regulatory system REGX3/SENX3.	regulatory proteins
756970	C	C	CG	41	158	25.9494	Rv0663		Possible arylsulfatase AtsD (aryl-sulfate sulphohydrolase) (arylsulphatase)	Thought to play an important role in the mineralization of sulfates [catalytic activity: a phenol sulfate + H2O = a phenol + sulfate].	intermediary metabolism and respiration
2301322	G	G	GCGCCT	37	100	37	Rv2048c		Polyketide synthase Pks12	Involved in biosynthesis of mannosyl-beta-1-phosphomycoketide (MPM)	lipid metabolism
1753945	C	C	G	42	138	30.4348	Rv1549	E146Q	Possible fatty-acid-CoA ligase FadD11.1 (fatty-acid-CoA synthetase) (fatty-acid-CoA synthase)	Function unknown, but involvement in lipid degradation.	lipid metabolism

## Sheet: R966
Position	Reference base	Base for Colony 1	Base for Colony 2	Base for Colony 3	Variant coverage	Total coverage at position	Variant Frequency (%)	Gene name	Codon change	Gene product	Function	Functional category
118346	G	A	G	G	34	128	26.5625	Rv0102	no change	Product	Function	Functional category
437557	C	G	C	C	31	85	36.4706	Rv0359	P14A	Probable conserved integral membrane protein	UNKNOWN	cell wall and cell processes
1888599	T	G	T	T	31	135	22.963	Rv1664	S192A	Probable conserved integral membrane protein	UNKNOWN	cell wall and cell processes
2762827	C	A	C	C	29	118	24.5763	Rv2460c	S117A	Probable polyketide synthase Pks9	Potentially involved in some intermediate steps for the synthesis of a polyketide molecule which may be involved in secondary metabolism	lipid metabolism
3689390	G	T	G	G	34	99	34.3434	Rv3302c	A18E	Probable ATP-dependent CLP protease proteolytic subunit 2 ClpP2 (endopeptidase CLP 2)	CLP cleaves peptides in various proteins in a process that requires ATP hydrolysis. CLP may be responsible for a fairly general and central housekeeping function rather than for the degradation of specific substrates.	intermediary metabolism and respiration
2281776	G	A	G	A	84	122	68.8525	Rv2035	G55R	Probable glycerol-3-phosphate dehydrogenase GlpD2	Involved in aerobic respiration and oxidation of glycerol. Reduces an acceptor and generates glycerone phosphate from Sn-glycerol 3-phosphate. Possibly play a role in metabolism of riboflavin, FAD,FMN [catalytic activity: SN-glycerol 3-phosphate + acceptor = glycerone phosphate + reduced acceptor].	intermediary metabolism and respiration
2047382	T	T	T	C	71	186	38.172	INTERGENIC		Conserved hypothetical protein	UNKNOWN	conserved hypotheticals
2425758	C	C	C	T	60	140	42.8571	Rv2163c	V444I
2435615	A	A	A	G	54	130	41.5385	Rv2173	K257E	Probable penicillin-binding membrane protein PbpB	Involved in peptidoglycan biosynthesis	cell wall and cell processes
3864193	C	C	C	G	31	78	39.7436	Rv3446c	no change	Probable geranylgeranyl pyrophosphate synthetase IdsA2 (ggppsase) (GGPP synthetase) (geranylgeranyl diphosphate synthase)	Involved in lipid biosynthesis.	lipid metabolism
4206948	G	G	G	C	29	102	28.4314	INTERGENIC		Hypothetical alanine and valine rich protein	Unknown	conserved hypotheticals
1621878	GGT	G	GGT	GGT	34	92	36.9565	Rv1442
4338065	AC	A	AC	AC	38	119	31.9328	Rv3861		Probable biotin sulfoxide reductase BisC (BDS reductase) (BSO reductase)	This enzyme may serve as a scavenger, allowing the cell to utilize biotin sulfoxide as a biotin source	intermediary metabolism and respiration
1306823	CACG	CACG	CACG	C	48	146	32.8767	Rv1175c		Hypothetical protein	Unknown	conserved hypothetical
3457851	AAG	AAG	AAG	A	38	121	31.405	INTERGENIC		Probable NADPH dependent 2,4-dienoyl-CoA reductase FadH (2,4-dienoyl coenzyme A reductase) (4-enoyl-CoA reductase)	Catalyzes the NADP-dependent reduction of 2,4-dienoyl-CoA to yield trans-2- enoyl-CoA [catalytic activity: trans-2,3-didehydroacyl-CoA + NADP(+) = trans,trans-2,3,4,5-tetradehydroacyl-CoA + NADPH].	lipid metabolism

## Sheet: R912
Position	Reference base	Base for Colony 1	Base for Colony 2	Base for Colony 3	Variant coverage	Total coverage at position	Variant Frequency (%)	Gene name	Codon change	Gene product	Function	Functional category
25785	G	A	G	G	134	141	95.0355	INTERGENIC													59 BASE PAIRS UPSTREAM leuT (tRNA-Leu)
750887	G	T	G	G	34	167	20.3593	Rv0654	E296D	Probable dioxygenase	Function unknown; probably involved in cellular metabolism.	intermediary metabolism and respiration
2124955	C	A	C	C	105	109	96.3303	INTERGENIC													385 BASE PAIRS UPSTREAM bfrA (probable bacterioferrtin)
3275727	T	G	T	T	135	144	93.75	Rv2939	I260S	Possible conserved polyketide synthase associated protein PapA5	Thought to be involved in phthiocerol dimycocerosate (dim) biosynthesis.	lipid metabolism
3288563	A	G	A	A	115	118	97.4576	Rv2943	T34A	Probable transposase for insertion sequence element IS1533	Required for the transposition of the insertion element IS1533.	insertion seqs and phages
1474014	G	G	A	G	99	263	37.6426	MTB000020		Ribosomal RNA 23S	stable RNAs
2064373	C	A	C	C	143	146	97.9452	Rv1819c	R119L	Probable drug-transport transmembrane ATP-binding protein ABC transporter BacA	Thought to be involved in active transport of drugs across the membrane (export): multidrugs resistance by an export mechanism. Responsible for energy coupling to the transport system and for the translocation of the substrate across the membrane.	cell wall and cell processes
2759098	C	C	T		88	143	61.5385	Rv2457c	A131T	Probable ATP-dependent CLP protease ATP-binding subunit ClpX	ATP-dependent specificity component of the CLP protease. It directs the protease to specific substrates. Can perform chaperone functions in the absence of CLPP).	intermediary metabolism and respiration
544273	C	C	C	A	62	63	98.4127	Rv0453	T367N	PPE family protein PPE11	Function unknown	PE/PPE
544274	C	C	C	G	62	63	98.4127	Rv0453	no change	PPE family protein PPE12	Function unknown	PE/PPE
848814	G	G	G	T	96	97	98.9691	Rv0755c	N409K	PPE family protein PPE13	Function unknown	PE/PPE
2146554	C	C	C	T	60	65	92.3077	Rv1900c	no change	Probable lignin peroxidase LipJ	Function unknown; probably involved in cellular metabolism	intermediary metabolism and respiration
2256082	G	G	G	A	67	76	88.1579	INTERGENIC
2569352	T	T	T	C	58	58	100	Rv2298	F91L	Conserved protein	Function unknown	Unknown
1605246	GT	GT	G	GT	74	129	57.3643	Rv1429		Conserved protein	Function unknown	conserved hypotheticals
3247788	ATTTACAACTC	ATTTACAACTC	A	ATTTACAACTC	79	96	82.2917	Rv2931		Phenolpthiocerol synthesis type-I polyketide synthase PpsA	Involved in phenolpthiocerol and phthiocerol dimycocerosate (dim) biosynthesis: extension of C18 with malony CoA (partial reduction).	lipid metabolism
3920814	GA	GA	G	GA	112	126	88.8889	Rv3501c		Conserved integral membrane protein YrbE4A. Possible ABC transporter.	Unknown. Predicted to be involved in lipid catabolism.	virulence, detoxification, adaptation
3267999	TG	TG	TG	T	75	75	100	Rv2935		Phenolpthiocerol synthesis type-I polyketide synthase PpsE	lipid metabolism	Involved in phenolpthiocerol and phthiocerol dimycocerosate (dim) biosynthesis: extension with malony CoA (partial reduction, decarboxylation).

## Sheet: R810
Position	Reference base	Base for Colony 1	Base for Colony 2	Variant coverage	Total coverage at position	Variant Frequency (%)	Gene name	Codon change	Gene product	Function	Functional category
873571	C	T	T	44	159	27.673	Rv0780	P77S	Phosphoribosylaminoimidazole- succinocarboxamide synthase PurC (SAICAR synthetase)	Involved in de novo purine biosynthesis (at the seventh step) [catalytic activity: ATP + 1-(5-phosphoribosyl)-4-carboxy-5-aminoimidazole + L-aspartate = ADP + phosphate + 1-(5-phosphoribosyl)-4-(N-succino-carboxamide)-5-aminoimidazole].	intermediary metabolism and respiration
2479961	G	T	T	36	143	25.1748	Rv2214c	Q581K	Possible short-chain dehydrogenase EphD	Thought to be involved in detoxification reactions following oxidative damage to lipids.	virulence, detoxification, adaptation
4013447	G	A	G	31	170	18.2353	Rv3571	Q344R	Reductase component of 3-ketosteroid-9-alpha-hydroxylase KshB	Predicted to be involved in lipid catabolism	intermediary metabolism and respiration
4404223	C	T	C	27	177	15.2542	Rv3915	no change	Probable peptidoglycan hydrolase	Function unknown; probably involved in cellular metabolism.	intermediary metabolism and respiration
102837	G	C	C	47	170	27.6471	Rv0092	G752A	Cation transporter P-type ATPase a CtpA	Cation-transporting ATPase; possibly catalyzes the transport of a cation (possibly copper) with the hydrolyse of ATP [catalytic activity: ATP + H(2)O + cation(in) = ADP + phosphate + cation(out)].	cell wall and cell processes
2689521	G	G	T	44	151	29.1391	Rv2394	E504D	Probable gamma-glutamyltranspeptidase precursor GgtB (gamma-glutamyltransferase) (glutamyl transpeptidase)	Plays a key role in the gamma-glutamyl cycle, a pathway for the synthesis and degradation of glutathione [catalytic activity: 5-L-glutamyl)-peptide + an amino acid = peptide + 5-L-glutamyl-amino acid].	intermediary metabolism and respiration
3252274	G	G	C	38	129	29.4574	Rv2932	no change	Phenolpthiocerol synthesis type-I polyketide synthase PpsB	Involved in phenolpthiocerol and phthiocerol dimycocerosate (dim) biosynthesis: extension with malony CoA (partial reduction).	lipid metabolism
3310207	G	G	C	47	154	30.5195	Rv2957	R246S	Possible glycosyl transferase	Function unknown; probably involved in cellular metabolism.	intermediary metabolism and respiration
3310231	G	G	A	49	175	28	Rv2957	no change	Possible glycosyl transferase	Function unknown; probably involved in cellular metabolism.	intermediary metabolism and respiration
2804799	CG	CG	C	28	86	32.5581	Rv2490c		PE-PGRS family protein PE_PGRS43	unknown	Function unknown

## Sheet: R631
Position	Reference base	Base for Colony 1	Base for Colony 2	Base for Colony 3	Variant coverage	Total coverage at position	Variant Frequency (%)	Gene name	Codon change	Gene product	Function	Functional category
573454	G	T	G	G	32	85	37.6471	Rv0484c	no change	Probable short-chain type oxidoreductase	Function unknown; possibly involved in cellular metabolism.	intermediary metabolism and respiration
1974259	A	A	T	A	38	102	37.2549	Rv1747	no change	Probable conserved transmembrane ATP-binding protein ABC transporter	Thought to be involved in active transport of undetermined substrate (possibly lipooligosaccharide) across the membrane. Responsible for energy coupling to the transport system and for the translocation of the substrate across the membrane.	cell wall and cell processes
2494832	C	C	A	C	60	147	40.8163	Rv2223c	A190S	Probable exported protease	Function unknown; thought to hydrolyze peptides and/or proteins.	cell wall and cell processes
2867455	T	T	C		50	151	33.1126	Rv2544	L111P	Probable conserved lipoprotein LppB	unknown	cell wall and cell processes
1383829	C	G	G	C	52	78	66.6667	Rv1240	A206G	Probable malate dehydrogenase Mdh	Involved in the conversion of malate to oxaloacetate [catalytic activity: (S)-malate + NAD+ = oxaloacetate + NADH].	intermediary metabolism and respiration
3449820	G	A	G	G	55	95	57.8947	Rv3083	no change	Probable monooxygenase (hydroxylase)	Function unknown; possible oxidoreductase involved in cellular metabolism.	intermediary metabolism and respiration
3606418	G	T	T	G	64	94	68.0851	Rv3229c	D206A	Possible linoleoyl-CoA desaturase (delta(6)-desaturase)	Thought to be involved in lipid metabolism [catalytic activity: linoleoyl-CoA + ah(2) + O(2) = gamma-linolenoyl-CoA + a + 2 H(2)O]	lipid metabolism
34958	C	C	C	T	82	228	35.9649	Rv0032	P222S	Possible 8-amino-7-oxononanoate synthase BioF2 (AONS) (8-amino-7-ketopelargonate synthase) (7-keto-8-amino-pelargonic acid synthetase) (7-KAP synthetase) (L-alanine--pimelyl CoA ligase)	Could be involved in biotin biosynthesis (at the first step) [catalytic activity: 6-carboxyhexanoyl-CoA + L-alanine = 8-amino-7-oxononanoate + CoA + CO2].	intermediary metabolism and respiration
566290	C	C	C	G	55	146	37.6712	Rv0475	P165R	Iron-regulated heparin binding hemagglutinin HbhA (adhesin)	Required for extrapulmonary dissemination. Mediates adherence to epithelial cells by binding to sulfated glycoconjugates present at the surface of these cells; binds heparin, dextran sulfate, fucoidan and chondroitin sulfate. Promotes hemagglutination of erythrocytes of certain host species. Induces mycobacterial aggregation.	cell wall and cell processes
1142840	C	C	C	T	42	119	35.2941	Rv1021	S57L	Conserved protein	unknown	conserved hypotheticals
1150756	C	C	C	T	52	129	40.3101	Rv1028c	A311T	Probable sensor protein KdpD	Member of the two-component regulatory system KDPD/KDPE involved in the regulation of the KDP operon. KDPD may function as a membrane-associated protein kinase that phosphorylates KDPE|Rv1027c in response to environmental signals.	regulatory proteins
3006032	A	A	A	T	59	123	47.9675	Rv2689c	V344D	Conserved alanine and valine and glycine rich protein	unknown	conserved hypotheticals
3340262	A	A	A	G	34	89	38.2022	Rv2984	S137G	Polyphosphate kinase PPK (polyphosphoric acid kinase) (ATP-polyphosphate phosphotransferase)	Catalyzes the reversible transfer of the terminal phosphate of ATP to form a long-chain polyphosphate (polyp) [catalytic activity: ATP + {phosphate}(N) = ADP + {phosphate}(N+1)]. Likely involved in MPRAB-SIGE-rel signalling and the stringent response.	intermediary metabolism and respiration
2851886	CTCAGCT	C	CTAGCT	CTAGCT	31	89	34.8315	Rv2528c		Probable restriction system protein Mrr	Involved in the acceptance of foreign DNA which is modified. Restricts both adenine- and cytosine-methylated DNA.	information pathways
2054110	TG	TG	T	TG	51	139	36.6906	Rv1811		Possible Mg2+ transport P-type ATPase C MgtC	Thought to be involved in Mg2+ transport (import). May act as an accessory protein for MGTB so mediating magnesium influx into the cytosol [catalytic activity: ATP + H(2)O + Mg(2+)(out) = ADP + phosphate + Mg(2+)(in)].	cell wall and cell processes
886130	CGCT	CGCT	CGCT	C	60	149	40.2685	Rv0792c		Probable transcriptional regulatory protein (probably GntR-family)	Involved in transcriptional mechanism.	regulatory proteins
2093745	CG	CG	CG	C	67	174	38.5057	Rv1844c		Probable 6-phosphogluconate dehydrogenase Gnd1	Involved in hexose monophosphate shunt (pentose phosphate pathway) [catalytic activity: 6-phospho-D-gluconate + NADP+ = D-ribulose 5-phosphate + CO2 + NADPH].	intermediary metabolism and respiration

[truncated: 2 more sheets: R486, R637]
