# Supplementary material for: Whole genome sequencing reveals genomic heterogeneity and antibiotic purification in Mycobacterium tuberculosis isolates
Source: BMC Genomics. 2015 Oct 24;16:857. doi: 10.1186/s12864-015-2067-2 (PMC4619333; doi:10.1186/s12864-015-2067-2)
Supplement: Additional file 2: — Primers used for PCR amplification and Sanger sequencing. (XLSX 15 kb) [file 12864_2015_2067_MOESM2_ESM.xlsx]

## Sheet: Supplementary Table 1
Gene		Primer sequence (5'-3')	Tm (°C)
rpoB	Forward	TGGTCCGCTTGCACGAGGGTCAGA	78
	Reverse	CTCAGGGGTTTCGATCGGGCACAT	76
katG	Forward	TGGCCGCGGCGGTCGACATT	62
	Reverse	GGTCAGTGGCCAGCATCGTC
inhA promoter	Forward	CGCAGCCAGGGCCTCGCTG	55
	Reverse	CTCCGGTAACCAGGACTGA
Rv2316	Forward	GAATCATCAGCGCCGCACAG	62
	Reverse	GCCGCCGGAAATACAGATGC
Rv1703c	Forward	AAAGGGACGCTGCTCGAC	62
	Reverse	ATCGGGCAGGTAAGCCTTCT
Rv0820	Forward	GTGCCGTACTGCTCGATGAT	62
	Reverse	ATGGCCATGGTGGAGATTG
Rv3220c	Forward	GAGACCGCCTATCGGTTGTG	62
	Reverse	CATCCGCATACCCTTTCCAT
Rv0537c	Forward	GCGGTCCTAGCGATCTGG	62
	Reverse	CCCAGCTGACCTGAAAATCC
Rv2692	Forward	TCGAGGAGTTCGACTGGTC	62
	Reverse	AAGTTTGCGCACGGTTT
Rv1521	Forward	GGTGTCGTGGTTGCCGTTC	62
	Reverse	GCCCTCCATGTCCTCGTCTT
Rv0521	Forward	CGGGTAGGCCTGAAGAACTG	62
	Reverse	GCACGGATAACCACACCAGA
Rv1904	Forward	AGTTCGCAACCCAGTGACCT	62
	Reverse	CAACCGCATATTCACCCCGC
Rv1230c	Forward	CGATTGCCCCGTTGGTATT	62
	Reverse	TCCACCTGACGCCACAGC
Rv3086	Forward	GAAGGGTCCGGGGTCATC	62
	Reverse	CAGTGGCAGCCAGTCGTC
Rv3083	Forward	CGTCATGGACCCTGAAGTCC	62
	Reverse	GATCTTGGCGTCCTTCTCGT
Rv1429	Forward	ATATTCCGTTGTCCGGGTTG	62
	Reverse	CTGACCCATTGCTGTTGCAG
Rv2577	Forward	CAGCTTCGGTGATCAGTCCA	62
	Reverse	ATCCACGGCCGGTAGC
Intergenic (1093238)	Forward	CAGTACCTGTCGGCAAAGCTC	62
	Reverse	GAAGAAACTGGCGGTGAAGC
Rv3391	Forward	AACCCGGGAAGCGTTG	62
	Reverse	AGCTCATCTAGCGCGTTGC
Rv2689c	Forward	GGAAGGTCGTCACCGGTTC	62
	Reverse	AACGCGTCGAACACCTTGAT
Rv0970	Forward	TGGACATGACTGCGATGAAC	62
	Reverse	AACAGCATGGCGAAGAACAA
Rv2173	Forward	CCGACAGATCCGACGTAGC	62
	Reverse	TGCCAATCGAGGTCCGTAAT
Rv1929c	Forward	AAACCGGCCAATCTGACG	62
	Reverse	AAGGGACCCGGTAGAACGAT
Rv2459	Forward	GGCCTTGCTAAGCCACTCCT	62
	Reverse	GGCTCGGGATCCTGTGACTC
Rv2984	Forward	AACTTCGCGTCCAATCTCG	62
	Reverse	CGCTCAGCCTGATCCAAAT
Rv1894c	Forward	GTCCGCTAGCATTCCAGGAG	62
	Reverse	TTGTTCGGGATCACGATGTC
Rv1316c	Forward	GAGCAGACGTATGAGCCAAGC	62
	Reverse	GGGGGCGCCGATCT
Rv1021	Forward	GGTGCCTGTTGAAGCGATCG	62
	Reverse	GTTCGCCACGCTGAGAATC
Rv2544	Forward	CACCGCCCAGATCATCG	62
	Reverse	CGGTGGTCACACCGTACTTG
Rv3772	Forward	GTTTATGTGCCCGGCAAAAC	62
	Reverse	TGAACGAGTTGCTGGCAGAG
Rv3861	Forward	CGCCGACGCACACG	62
	Reverse	GAGGGGTCTGCGGAACAG
Rv3780	Forward	GCTGATAGCGGTGCAGGAGA	62
	Reverse	GTAAGCCGGTCGAGCTCCT
Rv0491	Forward	ACGACGACTCGGAGATGAGAC	62
	Reverse	ACCAGACAGTCGCCAAGGTT
Rv2957	Forward	GCTACATGCACGTGGTCGTT	62
	Reverse	GAGTCAACGTTGCGGTGGTA
Rv1549	Forward	ACACGGTCTCGCTGATGATG	62
	Reverse	AATGTCCTCGGGTTGTACGG
Rv3703c	Forward	AGGGTCTCTACGACGCCTTC	62
	Reverse	TTGTCCAATGAGCACGGTTC
Rv0594	Forward	ATGGGCAGACGATCACCAC	62
	Reverse	GGCCAGCTGTTGAGGTT
Rv0372c	Forward	CCCGAGGTCGCTGCAC	62
	Reverse	AGCGCATTCATGTGGTCAAG
Rv1479	Forward	TGACATCAGCAGGTGGGTTC	62
	Reverse	AGATCCGGGTGACTGGAT
Rv0780	Forward	GACCGGATCTCGGCGTA	62
	Reverse	TGGTAATCCAGTAACCCCGAAC
Rv0092	Forward	GCCATGGCGTTCTCATCGTT	62
	Reverse	TTTTGACTCCTGCCGGTGGT
Rv0688	Forward	AGGTGGCTGCCAGTCTGC	62
	Reverse	AATGCCCACAACCACCAGAT
Rv0282	Forward	GCCAGCCGTGCCTAAAAG	62
	Reverse	GGCAGCAGGTGGCAAA
Rv0663	Forward	CCCGAGGAGGGTTACCATTT	62
	Reverse	GCATAGCACGGGTTTGAGGT
Rv0522	Forward	TACCTGCTTATCGCGCTGTC	62
	Reverse	CTTTGCCAGACTGCCGTTC
Rv1660	Forward	CTTGCCGCTGGAGAAATACC	62
	Reverse	GGCACCCTCCGGACATC
Rv1627c	Forward	ACCGTTACCCCGAAATACCC	62
	Reverse	CGCCTCGGCCTCACC
Rv0654	Forward	GGTGATCCAGTCGGTCCTG	62
	Reverse	GTCCAACACCAGCACCTCAG
Rv2934	Forward	CACGCACTCACCGACACC	62
	Reverse	CGGCCAGCTCGGACAT
